# Supplementary material for: Durvalumab after Sequential High Dose Chemoradiotherapy versus Standard of Care (SoC) for Stage III NSCLC: A Bi-Centric Trospective Comparison Focusing on Pulmonary Toxicity
Source: Cancers (Basel). 2022 Jun 30;14(13):3226. doi: 10.3390/cancers14133226 (PMC9265119; doi:10.3390/cancers14133226)
Supplement: Supplementary file 1 [file cancers-14-03226-s001.zip]

Archive with 1 entries (1 files):
- cancers-1764639-supplementary.pdf
